# Supplementary material for: Distribution and analysis of subacromial spurs and the relationship with acromial classification and angle in healthy individuals
Source: PLoS One. 2024 Mar 28;19(3):e0301066. doi: 10.1371/journal.pone.0301066 (PMC10977877; doi:10.1371/journal.pone.0301066)
Supplement: S1 Data — (XLSX) [file pone.0301066.s003.xlsx]

## Sheet: Sheet1
数据统计
	16	16	15	15	14	17					16	16	15	15	14	17
左侧分型	2-4男	2-4女	4-6男	4-6女	6男	6女				右侧分型	2-4男	2-4女	4-6男	4-6女	6男	6女
平坦	3	3	2	4	1	0	13			平坦	4	4	5	4	2	0	19
弯曲	10	13	10	11	13	15	72			弯曲	9	11	8	11	11	15	65
钩	3	0	3	0	0	2	8			钩	3	1	2	0	1	2	9
							0										0
							0										0
左侧肩峰角	2-4男	2-4女	4-6男	4-6女	6男	6女	0			右侧肩峰角	2-4男	2-4女	4-6男	4-6女	6男	6女	0
L	10	12	11	14	14	11	72			L	13	12	14	15	12	13	79
C	4	3	1	0	0	3	11			C	1	4	0	0	0	2	7
double angle	2	1	3	1	0	3	10			double angle	2	0	1	0	2	2	7
							0										0
					P	0.047	0.047										0
							0										0
左侧骨刺	2-4男	2-4女	4-6男	4-6女	6男	6女	0			右侧骨刺	2-4男	2-4女	4-6男	4-6女	6男	6女	0
无骨刺	5	14	7	9	8	11	54			无骨刺	2	10	7	5	2	6	32
1处	10	1	7	6	6	6	36			1处	12	5	7	8	10	10	52
2处及以上	1	1	1	0	0	0	3			2处及以上	2	1	1	2	2	1	9
		0.003										0.014
	2-4男	16			2-4女	16					2-4男	16			2-4女	16
左侧肩峰角	平坦	弯曲	钩		平坦	弯曲	钩			右侧肩峰角	平坦	弯曲	钩		平坦	弯曲	钩
L	2	7	1	10	2	10	0	12		L	2	8	3	13	3	9	0
C	0	2	2	4	1	2	0	3		C	0	1	0	1	1	2	1
double angle	1	1	0	2	0	1	0	1		double angle	2	0	0	2	0	0	0
				0				0
				0				0
	4-6 男	15		15	4-6 女	15		15			4-6 男	15			4-6女	15
	平坦	弯曲	钩	0	平坦	弯曲	钩	0			平坦	弯曲	钩		平坦	弯曲	钩
L	2	7	2	11	4	10	0	14		L	4	8	2	14	4	11	0
C	0	1	0	1	0	0	0	0		C	0	0	0	0	0	0	0
double angle	0	2	1	3	0	1	0	1		double angle	0	1	0	1	0	0	0
				0				0
				0				0
	6 男	14		14	6 女	17		17			6 男	14			6 女	17
	平坦	弯曲	钩	0	平坦	弯曲	钩	0			平坦	弯曲	钩		平坦	弯曲	钩
L	1	13	0	14	0	9	2	11		L	2	9	1	12	0	11	2
C	0	0	0	0	0	3	0	3		C	0	0	0	0	0	2	0
double angle	0	0	0	0	0	3	0	3		double angle	0	2	0	2	0	2	0
				0				0
	左侧 男性			0	左侧女性			0			右侧 男性				右侧女性
	平坦	弯曲	钩	0	平坦	弯曲	钩	0			平坦	弯曲	钩		平坦	弯曲	钩
L	5	27	3	35	6	29	2	37		L	8	25	6	39	7	31	1
C	0	3	2	5	1	5	0	6		C	0	1	0	1	1	4	2
double angle	1	3	1	5	0	5	0	5		double angle	2	3	0	5	0	2	0
				0				0
	左侧总数			0				0			右侧总数
总数	平坦	弯曲	钩	0				0		总数	平坦	弯曲	钩
L	11	56	5	72						L	15	56	7	78
C	1	8	2	11						C	1	5	2	8
double angle	1	8	1	10	无统计学意义					double angle	2	5	0	7	无统计学意义
	2-4男	16			2-4女	16					2-4男	16			2-4女	16
左侧骨刺	平坦	弯曲	钩		平坦	弯曲	钩			右侧骨刺	平坦	弯曲	钩		平坦	弯曲	钩
无骨刺	2	3	0	5	3	11	0			无骨刺	0	2	0	2	3	7	0
1处	1	6	3	10	0	1	0			1处	4	5	3	12	0	4	1
2处及以上	0	1	0	1	0	1	0			2处及以上	0	2	0	2	1	0	0
	4-6 男	15			4-6 女	15					4-6 男	15			4-6女	15
	平坦	弯曲	钩		平坦	弯曲	钩				平坦	弯曲	钩		平坦	弯曲	钩
无骨刺	2	4	1	7	3	6	0	9		无骨刺	3	3	1	7	0	5	0
1处	0	5	2	7	1	5	0	6		1处	2	4	1	7	3	5	0
2处及以上	0	1	0	1	0	0	0	0		2处及以上	0	1	0	1	1	1	0
	6 男	14			6 女	17					6 男	14			6 女	17
	平坦	弯曲	钩		平坦	弯曲	钩				平坦	弯曲	钩		平坦	弯曲	钩
无骨刺	1	7	0	8	0	9	2	11		无骨刺	0	2	0	2	0	5	1
1处	0	6	0	6	0	6	0	6		1处	2	7	1	10	0	9	1
2处及以上	0	0	0	0	0	0	0	0		2处及以上	0	2	0	2	0	1	0
	左侧 男性			0	左侧女性			0			右侧 男性				右侧女性
	平坦	弯曲	钩	0	平坦	弯曲	钩	0			平坦	弯曲	钩		平坦	弯曲	钩
无骨刺	5	14	1	20	6	26	2	34		无骨刺	3	7	1	11	3	17	1
1处	1	17	5	23	1	12	0	13		1处	8	16	5	29	3	18	2
2处及以上	0	2	0	2	0	1	0	1		2处及以上	0	5	0	5	2	2	0
	左侧总数			0							右侧总数			0
总数	平坦	弯曲	钩	0						总数	平坦	弯曲	钩	0
无骨刺	11	40	3	54						无骨刺	6	24	2	32
1处	2	29	5	36						1处	11	34	7	52
2处及以上	0	3	0	3						2处及以上	2	7	0	9
	左侧总数			0							右侧总数			0
总数	平坦	弯曲	钩	0						总数	平坦	弯曲	钩	0
无骨刺	11	40	3	54						无骨刺	6	24	2	32
有骨刺（a b)	2	32	5	39						有骨刺（a b)	13	41	7	61
	平坦	弯曲	钩状
A
B
AB

## Sheet: Sheet2
肩峰下面积	主骨刺面积	比值		肩峰下面积	主骨刺面积	比值			肩峰下面积	主骨刺面积	比值		肩峰下面积	主骨刺面积	比值		肩峰下面积	主骨刺面积	比值			肩峰下面积	主骨刺面积	比值		肩峰下面积	主骨刺面积	比值		肩峰下面积	主骨刺面积	比值			肩峰下面积	主骨刺面积	比值		肩峰下面积	主骨刺面积	比值		肩峰下面积	主骨刺面积	比值		肩峰下面积	主骨刺面积	比值
1270.42	265.919	0.209315		1048.47	104.572	0.129755			1282.05	288.05	0.224679		926.247	61.5855	0.0664893		1079.61	60.9175	0.109214			832.834	127.633	0.153251		1219.99	118.689	0.0972868		708.559	269.954	0.38099			1406.04	209.886	0.149274		865.287	224.813	0.259814		1600.8	166.752	0.137631		766.072	100.496	0.131183
1081.36	105.126	0.0972163		986.532	109.795	0.111294			1057.81	160.919	0.152125		1064.67	138.591	0.182205		1219.15	250.444	0.205425			838.55	41.1248	0.0490428		1514.94	264.635	0.174684		853.759	184.78	0.216431			1183.24	243.697	0.205956		815.636	61.3518	0.0752195		1449.56	215.841	0.148901		884.255	90.185	0.10199
1308.11	295.05	0.225555							1233.57	180.906	0.146652		1132.97	45.4643	0.0401283		1037.45	193.494	0.18651			886.129	254.522	0.287229		1725.97	373.301	0.216284		1107.85	194.231	0.175323			1380.91	235.27	0.170374		1035.23	274.785	0.265435		1302.14	193.742	0.148787		763.904	198.426	0.259753
1138.73	156.498	0.137432							1444.49	69.7264	0.0482708		1139.75	159.535	0.139974		1019.03	259.105	0.254266			759.918	146.478	0.192755		1179.26	112.692	0.0955618		846.142	169.013	0.199746			1304.7	120.702	0.0925128		917.876	146.626	0.159745		1851.8	294.339	0.264628		1118.49	46.4485	0.041528
1368.58	114.948	0.0839902							1200.72	196.76	0.163867		919.157	169.057	0.183927		1020.68	98.879	0.0968756			1243.72	51.5861	0.0414772		1413.95	21.8545	0.0154563		989.853	61.2347	0.192454			1640.7	159.497	0.0972125		1013.56	62.1871	0.0613553		1708.99	139.718	0.0817545		915.932	161.233	0.176032
1213.04	179.925	0.148325							1174.73	94.7245	0.094696		763.223	85.3703	0.111855		1179.07	198	0.167929			722.324	195.363	0.270465		1221.6	198.366	0.162382		1193.7	202.771	0.169868			1625.44	175.159	0.107761		699.965	169.845	0.242649		1243.71	311.497	0.250458		866.94	211.706	0.244199
1188.79	138.339	0.11637							1461.1	156.75	0.107282						1212.17	265.851	0.219318							1257.24	211.189	0.221752		886.761	223.026	0.251506											1391.04	77.3356	0.0555955		959.422	191.957	0.234397
933.876	33.8133	0.0962061							1159.39	105.901	0.253661						992.383	270.241	0.272315							1361.09	289.552	0.212736		1285.75	172.905	0.206199											1443.06	104.852	0.0726592		995.885	217.779	0.218679
1419.93	140.21	0.0987446							1128.56	81.2432	0.107827																			838.789	238.311	0.284113											1496.3	304.359	0.203408		818.612	117.893	0.144015
1208.72	177.786	0.147087							1597.7	240.456	0.150501																			761.035	155.143	0.203857											1481.54	181.228	0.122324		848.151	143.833	0.169585
1067.1	136.469	0.127888							1344.55	311.056	0.231345																																1276.87	151.202	0.118416		905.91	278.254	0.307154
									1312.39	210.275	0.160223																																1665.15	190.767	0.114564
									1129.31	140.408	0.12433
									1399.8	181.117	0.129388
1199.88	158.553	0.135284	#DIV/0!	1017.5	107.184	0.120524	#DIV/0!	#DIV/0!	1280.44	172.735	0.149632	#DIV/0!	991.003	109.934	0.120763	#DIV/0!	1094.94	199.616	0.188982	#DIV/0!	#DIV/0!	880.58	136.118	0.165703	#DIV/0!	1361.76	198.785	0.149518	#DIV/0!	947.22	187.137	0.228049	#DIV/0!	#DIV/0!	1423.51	190.702	0.137182	#DIV/0!	891.258	156.602	0.17737	#DIV/0!	1492.58	194.303	0.143261	#DIV/0!	894.87	159.837	0.18441
141.464	72.4834	0.04615	#DIV/0!	43.7944	3.69322	0.0130537	#DIV/0!	#DIV/0!	154.28	73.4395	0.056395	#DIV/0!	147.612	52.6771	0.059432	#DIV/0!	93.7965	80.1095	0.0628979	#DIV/0!	#DIV/0!	187.379	82.3142	0.10552	#DIV/0!	186.246	112.324	0.0737589	#DIV/0!	191.184	56.2453	0.0636965	#DIV/0!	#DIV/0!	179.95	47.4935	0.0456866	#DIV/0!	125.999	85.8857	0.092756	#DIV/0!	185.092	76.1464	0.0662398	#DIV/0!	103.717	67.7039	0.0774297
	2-4男	16			2-4女	16				2-4男	16			2-4女	16			4-6 男	15			4-6 女	15			4-6 男	15			4-6 女	15
左侧					左侧				右侧					右侧			左侧					左侧			右侧					右侧					6 男	14				6 女	17			6 男	14			6 女	17
A	1				1				A	1			A	0			A	0			A	0			A	3				2				左侧						左侧			右侧					右侧
B	3				0				B	3			B	3			B	1			B	0			B	1				1				A	1				A	1			A	1			A	4
A+B	8				2				A+B	13			A+B	4			A+B	8			A+B	6			A+B	5				9				B	0				B	0			B	3			B	0
																																		A+B	5				A+B	5			A+B	13			A+B	8
